# Supplementary material for: Immune-related lncRNA classification of head and neck squamous cell carcinoma
Source: Cancer Cell Int. 2022 Jan 15;22:25. doi: 10.1186/s12935-022-02450-z (PMC8760760; doi:10.1186/s12935-022-02450-z)
Supplement: Supplementary file 4 — Additional file 4: Table S2. The correlation between TRG-AS1 and immune cell infiltration in multiple tumor. [file 12935_2022_2450_MOESM4_ESM.xlsx]

## Sheet: Sheet1
cancer_type	lncRNA_id	lncRNA_symbol	immune_cell	cor_p_value	cor_R_value
ACC	ENSG00000281103	TRG-AS1	Neutrophil	0.00301709	0.329576
ACC	ENSG00000281103	TRG-AS1	Dendritic	0.00288973	0.330964
BLCA	ENSG00000281103	TRG-AS1	CD4_Tcell	6.33954e-35	0.559669
BLCA	ENSG00000281103	TRG-AS1	CD8_Tcell	2.80966e-15	0.378078
BLCA	ENSG00000281103	TRG-AS1	Neutrophil	1.677e-65	0.717171
BLCA	ENSG00000281103	TRG-AS1	Dendritic	9.39515e-55	0.671844
BRCA	ENSG00000281103	TRG-AS1	B_cell	6.00512e-105	0.593181
BRCA	ENSG00000281103	TRG-AS1	CD4_Tcell	1.02775e-211	0.765926
BRCA	ENSG00000281103	TRG-AS1	CD8_Tcell	2.35579e-156	0.691405
BRCA	ENSG00000281103	TRG-AS1	Neutrophil	4.49109e-197	0.748556
BRCA	ENSG00000281103	TRG-AS1	Macrophage	9.35992e-30	0.333089
BRCA	ENSG00000281103	TRG-AS1	Dendritic	4.00631e-246	0.801528
CESC	ENSG00000281103	TRG-AS1	B_cell	1.03253e-14	0.422993
CESC	ENSG00000281103	TRG-AS1	CD4_Tcell	2.99838e-17	0.457693
CESC	ENSG00000281103	TRG-AS1	CD8_Tcell	1.82053e-63	0.778549
CESC	ENSG00000281103	TRG-AS1	Neutrophil	3.16409e-42	0.676126
CESC	ENSG00000281103	TRG-AS1	Dendritic	1.24431e-42	0.678569
CHOL	ENSG00000281103	TRG-AS1	B_cell	1.13081e-05	0.661261
CHOL	ENSG00000281103	TRG-AS1	CD4_Tcell	1.35283e-05	0.656885
CHOL	ENSG00000281103	TRG-AS1	CD8_Tcell	3.74138e-10	0.830373
CHOL	ENSG00000281103	TRG-AS1	Neutrophil	0.00757077	0.437838
CHOL	ENSG00000281103	TRG-AS1	Macrophage	1.93201e-06	0.700901
CHOL	ENSG00000281103	TRG-AS1	Dendritic	1.60433e-08	0.783526
COAD	ENSG00000281103	TRG-AS1	B_cell	7.23175e-24	0.446884
COAD	ENSG00000281103	TRG-AS1	CD4_Tcell	7.21446e-24	0.446894
COAD	ENSG00000281103	TRG-AS1	CD8_Tcell	1.57866e-28	0.486033
COAD	ENSG00000281103	TRG-AS1	Neutrophil	2.90339e-53	0.635897
COAD	ENSG00000281103	TRG-AS1	Macrophage	2.81833e-17	0.381062
COAD	ENSG00000281103	TRG-AS1	Dendritic	5.14776e-65	0.686181
DLBC	ENSG00000281103	TRG-AS1	CD4_Tcell	0.00872284	0.486109
DLBC	ENSG00000281103	TRG-AS1	Neutrophil	0.00782042	0.492063
ESCA	ENSG00000281103	TRG-AS1	B_cell	2.58618e-14	0.552219
ESCA	ENSG00000281103	TRG-AS1	CD4_Tcell	2.26575e-15	0.570541
ESCA	ENSG00000281103	TRG-AS1	Neutrophil	4.87736e-12	0.508559
ESCA	ENSG00000281103	TRG-AS1	Macrophage	7.57251e-06	0.34363
ESCA	ENSG00000281103	TRG-AS1	Dendritic	1.23259e-08	0.428952
HNSC	ENSG00000281103	TRG-AS1	B_cell	3.33582e-28	0.466761
HNSC	ENSG00000281103	TRG-AS1	CD4_Tcell	3.4778e-42	0.55942
HNSC	ENSG00000281103	TRG-AS1	CD8_Tcell	1.70254e-115	0.807838
HNSC	ENSG00000281103	TRG-AS1	Neutrophil	3.19405e-72	0.693036
HNSC	ENSG00000281103	TRG-AS1	Macrophage	1.3772e-48	0.593803
HNSC	ENSG00000281103	TRG-AS1	Dendritic	8.62654e-88	0.741878
KICH	ENSG00000281103	TRG-AS1	B_cell	0.00766809	0.327885
KICH	ENSG00000281103	TRG-AS1	CD4_Tcell	0.000273663	0.436932
KICH	ENSG00000281103	TRG-AS1	Dendritic	0.000163809	0.450874
KIRC	ENSG00000281103	TRG-AS1	B_cell	1.38801e-19	0.379017
KIRC	ENSG00000281103	TRG-AS1	CD4_Tcell	3.75492e-16	0.343511
KIRC	ENSG00000281103	TRG-AS1	CD8_Tcell	8.85968e-53	0.597899
KIRC	ENSG00000281103	TRG-AS1	Neutrophil	5.61354e-31	0.473154
KIRC	ENSG00000281103	TRG-AS1	Dendritic	6.24707e-37	0.512694
KIRP	ENSG00000281103	TRG-AS1	B_cell	3.62497e-33	0.628449
KIRP	ENSG00000281103	TRG-AS1	CD4_Tcell	9.08805e-23	0.534662
KIRP	ENSG00000281103	TRG-AS1	CD8_Tcell	3.29648e-36	0.650867
KIRP	ENSG00000281103	TRG-AS1	Neutrophil	2.95432e-18	0.482471
KIRP	ENSG00000281103	TRG-AS1	Macrophage	2.66219e-15	0.442712
KIRP	ENSG00000281103	TRG-AS1	Dendritic	2.9849e-36	0.651171
LGG	ENSG00000281103	TRG-AS1	B_cell	1.88333e-35	0.505819
LGG	ENSG00000281103	TRG-AS1	CD4_Tcell	4.175e-72	0.678619
LGG	ENSG00000281103	TRG-AS1	Neutrophil	5.81098e-47	0.572072
LGG	ENSG00000281103	TRG-AS1	Macrophage	2.79766e-63	0.645782
LGG	ENSG00000281103	TRG-AS1	Dendritic	3.97327e-68	0.664331
LIHC	ENSG00000281103	TRG-AS1	B_cell	6.48213e-30	0.542391
LIHC	ENSG00000281103	TRG-AS1	CD4_Tcell	3.72307e-13	0.364392
LIHC	ENSG00000281103	TRG-AS1	CD8_Tcell	2.28018e-48	0.661883
LIHC	ENSG00000281103	TRG-AS1	Neutrophil	8.83374e-16	0.400214
LIHC	ENSG00000281103	TRG-AS1	Macrophage	3.88121e-18	0.429058
LIHC	ENSG00000281103	TRG-AS1	Dendritic	6.6421e-41	0.61948
LUAD	ENSG00000281103	TRG-AS1	B_cell	6.73792e-52	0.603402
LUAD	ENSG00000281103	TRG-AS1	CD4_Tcell	1.38474e-43	0.560818
LUAD	ENSG00000281103	TRG-AS1	CD8_Tcell	9.1407e-51	0.597959
LUAD	ENSG00000281103	TRG-AS1	Neutrophil	2.05837e-52	0.605843
LUAD	ENSG00000281103	TRG-AS1	Macrophage	1.08388e-14	0.333234
LUAD	ENSG00000281103	TRG-AS1	Dendritic	1.79745e-46	0.576326
LUSC	ENSG00000281103	TRG-AS1	B_cell	4.17328e-45	0.573258
LUSC	ENSG00000281103	TRG-AS1	CD4_Tcell	9.20338e-29	0.468981
LUSC	ENSG00000281103	TRG-AS1	CD8_Tcell	2.88339e-75	0.700956
LUSC	ENSG00000281103	TRG-AS1	Neutrophil	2.54296e-58	0.636759
LUSC	ENSG00000281103	TRG-AS1	Macrophage	7.7106e-22	0.410985
LUSC	ENSG00000281103	TRG-AS1	Dendritic	3.73157e-92	0.751417
MESO	ENSG00000281103	TRG-AS1	B_cell	5.11985e-05	0.424604
MESO	ENSG00000281103	TRG-AS1	CD4_Tcell	9.79309e-05	0.409889
MESO	ENSG00000281103	TRG-AS1	Neutrophil	0.00162171	0.336818
MESO	ENSG00000281103	TRG-AS1	Dendritic	7.2184e-09	0.577467
OV	ENSG00000281103	TRG-AS1	CD4_Tcell	1.7968e-28	0.531187
OV	ENSG00000281103	TRG-AS1	CD8_Tcell	5.99484e-57	0.704008
OV	ENSG00000281103	TRG-AS1	Neutrophil	5.01869e-45	0.644375
OV	ENSG00000281103	TRG-AS1	Macrophage	1.55601e-14	0.384235
OV	ENSG00000281103	TRG-AS1	Dendritic	1.75853e-53	0.688076
PAAD	ENSG00000281103	TRG-AS1	B_cell	5.29268e-09	0.420099
PAAD	ENSG00000281103	TRG-AS1	CD4_Tcell	3.17658e-12	0.491702
PAAD	ENSG00000281103	TRG-AS1	CD8_Tcell	3.13493e-06	0.341272
PAAD	ENSG00000281103	TRG-AS1	Neutrophil	5.39596e-11	0.466283
PAAD	ENSG00000281103	TRG-AS1	Macrophage	1.09057e-06	0.35584
PAAD	ENSG00000281103	TRG-AS1	Dendritic	7.9113e-15	0.539435
PCPG	ENSG00000281103	TRG-AS1	CD4_Tcell	2.3643e-14	0.524988
PCPG	ENSG00000281103	TRG-AS1	Macrophage	1.56129e-06	0.346384
PCPG	ENSG00000281103	TRG-AS1	Dendritic	1.57297e-07	0.375898
READ	ENSG00000281103	TRG-AS1	B_cell	4.41682e-07	0.378956
READ	ENSG00000281103	TRG-AS1	CD8_Tcell	3.74318e-07	0.381141
READ	ENSG00000281103	TRG-AS1	Neutrophil	1.04308e-06	0.367346
READ	ENSG00000281103	TRG-AS1	Dendritic	3.62875e-18	0.606697
SARC	ENSG00000281103	TRG-AS1	B_cell	9.91126e-22	0.546555
SARC	ENSG00000281103	TRG-AS1	CD4_Tcell	2.34423e-41	0.710158
SARC	ENSG00000281103	TRG-AS1	CD8_Tcell	5.86944e-24	0.570732
SARC	ENSG00000281103	TRG-AS1	Neutrophil	1.86769e-16	0.480116
SARC	ENSG00000281103	TRG-AS1	Macrophage	4.63439e-22	0.550265
SARC	ENSG00000281103	TRG-AS1	Dendritic	3.24499e-61	0.807121
SKCM	ENSG00000281103	TRG-AS1	B_cell	4.79741e-29	0.485019
SKCM	ENSG00000281103	TRG-AS1	CD4_Tcell	6.35615e-26	0.4599
SKCM	ENSG00000281103	TRG-AS1	CD8_Tcell	3.90064e-54	0.634184
SKCM	ENSG00000281103	TRG-AS1	Neutrophil	4.44166e-56	0.643042
SKCM	ENSG00000281103	TRG-AS1	Macrophage	2.79139e-24	0.445799
SKCM	ENSG00000281103	TRG-AS1	Dendritic	3.62438e-67	0.688548
STAD	ENSG00000281103	TRG-AS1	CD4_Tcell	5.94504e-19	0.442181
STAD	ENSG00000281103	TRG-AS1	CD8_Tcell	1.24066e-73	0.772012
STAD	ENSG00000281103	TRG-AS1	Neutrophil	4.63643e-53	0.690086
STAD	ENSG00000281103	TRG-AS1	Macrophage	2.44681e-13	0.370293
STAD	ENSG00000281103	TRG-AS1	Dendritic	7.22269e-66	0.744571
TGCT	ENSG00000281103	TRG-AS1	B_cell	9.84699e-16	0.585561
TGCT	ENSG00000281103	TRG-AS1	CD4_Tcell	1.14931e-10	0.486953
TGCT	ENSG00000281103	TRG-AS1	CD8_Tcell	4.013e-06	0.359618
TGCT	ENSG00000281103	TRG-AS1	Neutrophil	8.41233e-12	0.511991
TGCT	ENSG00000281103	TRG-AS1	Dendritic	2.67033e-14	0.560781
THCA	ENSG00000281103	TRG-AS1	B_cell	1.91896e-15	0.343319
THCA	ENSG00000281103	TRG-AS1	CD8_Tcell	4.05005e-50	0.596682
THCA	ENSG00000281103	TRG-AS1	Neutrophil	8.97428e-45	0.56914
THCA	ENSG00000281103	TRG-AS1	Dendritic	1.13935e-73	0.693111
THYM	ENSG00000281103	TRG-AS1	B_cell	3.60328e-11	0.56185
THYM	ENSG00000281103	TRG-AS1	CD4_Tcell	2.03418e-35	0.858383
THYM	ENSG00000281103	TRG-AS1	CD8_Tcell	3.08191e-09	0.51209
THYM	ENSG00000281103	TRG-AS1	Macrophage	5.75192e-06	0.40388
THYM	ENSG00000281103	TRG-AS1	Dendritic	2.50555e-25	0.779606
UCEC	ENSG00000281103	TRG-AS1	B_cell	2.48292e-75	0.680873
UCEC	ENSG00000281103	TRG-AS1	CD4_Tcell	2.32316e-57	0.612648
UCEC	ENSG00000281103	TRG-AS1	CD8_Tcell	1.69261e-18	0.364116
UCEC	ENSG00000281103	TRG-AS1	Neutrophil	9.6494e-18	0.356452
UCEC	ENSG00000281103	TRG-AS1	Macrophage	2.08217e-26	0.434106
UCEC	ENSG00000281103	TRG-AS1	Dendritic	5.37958e-42	0.537186
UCS	ENSG00000281103	TRG-AS1	CD4_Tcell	0.00726586	0.354962
UCS	ENSG00000281103	TRG-AS1	CD8_Tcell	0.0136557	0.327791
UCS	ENSG00000281103	TRG-AS1	Dendritic	0.000756467	0.437089
UVM	ENSG00000281103	TRG-AS1	B_cell	0.000510209	-0.379861
